# Supplementary material for: Hydrocortisone 21-hemisuccinate did not prevent exogenous GAPDH-induced apoptosis in human neuroblastoma cells
Source: Data Brief. 2018 Aug 30;20:899–902. doi: 10.1016/j.dib.2018.08.093 (PMC6138975; doi:10.1016/j.dib.2018.08.093)
Supplement: Supplementary file 1 — Supplementary material [file mmc1.zip]

Archive with 5 entries (5 files):
- coi_disclosure_Dutysheva.pdf
- coi_disclosure_Guzhova.pdf
- coi_disclosure_Komarova.pdf
- coi_disclosure_Lazarev.pdf
- coi_disclosure_Margulis.pdf
